# Supplementary material for: Further Examination of the Pulsed- and Steady-Pedestal Paradigms under Hypothetical Parvocellular- and Magnocellular-Biased Conditions
Source: Vision (Basel). 2024 Apr 30;8(2):28. doi: 10.3390/vision8020028 (PMC11130818; doi:10.3390/vision8020028)
Supplement: Supplementary file 1 [file vision-08-00028-s001.zip]

Archive with 1 entries (1 files):
- vision-2874817-supplementary.pdf
